# Supplementary material for: Structure and Long-Term Stability of the Microbiome in Diverse Diatom Cultures
Source: Microbiol Spectr. 2021 Jun 30;9(1):10.1128/spectrum.00269-21. doi: 10.1128/spectrum.00269-21 (PMC8552671; doi:10.1128/spectrum.00269-21)
Supplement: SUPPLEMENTAL FILE 2 — Download SPECTRUM00269-21_Supp_2_seq9.csv, CSV file, 0.06 MB [file spectrum00269-21_supp_2_seq9.csv]

Sample	Sample Code	Diatom Taxon	Strain ID	Collection Location	Collection GPS	Isolation Date	Pellet Date	Collection method	Collection Habitat	Diatom Taxonomy	Diatom habit	Strain Maintenance		Diatom Identification Source
1.1	MBTX-1	Astrosyne radiata	ECT3697starry	Gab Gab Beach, Guam, USA	13°26' 34″ N, 144°38' 34″ E	Jun. 2008	Dec. 1 2008	Turf macrophytes	Coral reef, "farmer fish turf" (Stegastes)	Bacillariophytina, Fragilariophyidae ("araphid pennate"), Cyclophorales, incertae sedis, Astrosyne	benthic,epiphytic	Liquid f/2, 35 ppt, 27oC chamber		Ashworth et al. 2012 Phycologia 51 (6), 684–699
1.2	MBTX-2	Astrosyne radiata	ECT3697starry	Gab Gab Beach, Guam, USA	13°26' 34″ N, 144°38' 34″ E	Jun. 2008	Apr. 27 2009	Turf macrophytes	Coral reef, "farmer fish turf" (Stegastes)	Bacillariophytina, Fragilariophyidae ("araphid pennate"), Cyclophorales, incertae sedis, Astrosyne	benthic,epiphytic	Liquid f/2, 35 ppt, 27oC chamber		Ashworth et al. 2012 Phycologia 51 (6), 684–699
1.3	MBTX-3	Astrosyne radiata	ECT3697starry	Gab Gab Beach, Guam, USA	13°26' 34″ N, 144°38' 34″ E	Jun. 2008	June 22 2010	Turf macrophytes	Coral reef, "farmer fish turf" (Stegastes)	Bacillariophytina, Fragilariophyidae ("araphid pennate"), Cyclophorales, incertae sedis, Astrosyne	benthic,epiphytic	Liquid f/2, 35 ppt, 27oC chamber		Ashworth et al. 2012 Phycologia 51 (6), 684–699
1.4	MBTX-4	Astrosyne radiata	ECT3697starry	Gab Gab Beach, Guam, USA	13°26' 34″ N, 144°38' 34″ E	Jun. 2008	Nov. 19 2015	Turf macrophytes	Coral reef, "farmer fish turf" (Stegastes)	Bacillariophytina, Fragilariophyidae ("araphid pennate"), Cyclophorales, incertae sedis, Astrosyne	benthic,epiphytic	Liquid f/2, 35 ppt, 27oC chamber		Ashworth et al. 2012 Phycologia 51 (6), 684–699
2.1	MBTX-5	Roundia cardiophora	9vi08-2Bdrumcentric	Achang Reef, Guam, USA	13°14' 56″ N, 144°41' 49″ E	Jun. 2008	May 14 2009	benthic scrape	black mangrove prop root	Bacillariophytina, Mediophyceae ("centric"), Thalassiosirales, Thalassiosiraceae, Roundia	tychoplanktonic?	Liquid f/2, 35 ppt, 27oC chamber		Lobban et al. 2012 Micronesica 43(2): 237-479
2.2	MBTX-6	Roundia cardiophora	9vi08-2Bdrumcentric	Achang Reef, Guam, USA	13°14' 56″ N, 144°41' 49″ E	Jun. 2008	Jul. 16 2010	benthic scrape	black mangrove prop root	Bacillariophytina, Mediophyceae ("centric"), Thalassiosirales, Thalassiosiraceae, Roundia	tychoplanktonic?	Liquid f/2, 35 ppt, 27oC chamber		Lobban et al. 2012 Micronesica 43(2): 237-479
3.1	MBTX-13	Florella pascuensis	25vi08-6StrA	Agat, Guam, USA	13°20' 42″ N, 144°38' 6″ E	Jun. 2008	Aug. 18 2008	plankton net (20 um)	Coral reef, coral sand	Bacillariophytina, Fragilariophyidae ("araphid pennate"), Striatellalels, Striatellaceae, Florella	benthic	Liquid f/2, 35 ppt, 27oC chamber		Lobban et al. 2012 Micronesica 43(2): 237-479
3.2	MBTX-14	Florella pascuensis	25vi08-6StrA	Agat, Guam, USA	13°20' 42″ N, 144°38' 6″ E	Jun. 2008	June 3 2009	plankton net (20 um)	Coral reef, coral sand	Bacillariophytina, Fragilariophyidae ("araphid pennate"), Striatellalels, Striatellaceae, Florella	benthic	Liquid f/2, 35 ppt, 27oC chamber		Lobban et al. 2012 Micronesica 43(2): 237-479
4	MBTX-16	Pseudictyota dubia	ECT3835Tdub	San Pedro, CA, USA	38°42' 41″ N, -118°18' 13″ E	Jun. 2009	Aug. 13 2010	plankton net (20 um)	Rocky reef, kelp bed	Bacillariophytina, Mediophyceae ("centric"), Eupodiscales, Odontellaceae, Pseudictyota	benthic,epiphytic	Liquid f/2, 35 ppt, lab bench		Ashworth et al. 2013 Journal of Phycology 49: 1207-1222
5	MBTX-20	Striatella unipunctata	ECT3874Striatella	Florida Bay, FL, USA	24°50' 23″ N, -80°46' 44″ E	Mar. 2010	Jan. 4 2012	plankton net (20 um)	coral sand, patchy macrophytes	Bacillariophytina, Fragilariophyidae ("araphid pennate"), Striatellalels, Striatellaceae, Striatella	benthic	Liquid f/2, 35 ppt, lab bench		Lobban et al. 2012 Micronesica 43(2): 237-479
6	MBTX-7	Hanicella moenia	GU44AK6midribbon	Gab Gab Beach, Guam, USA	13°26' 34″ N, 144°38' 34″ E	Aug. 2011	Feb. 29 2012	Turf macrophytes	Coral reef, "farmer fish turf"	Bacillariophytina, Fragilariophyidae ("araphid pennate"), Rhabdonematales, Grammatophoraceae, Hanicella	benthic,epiphytic	Liquid f/2, 35 ppt, 27oC chamber		Lobban & Ashworth 2014 Journal of Phycology 50: 860-884
7	MBTX-8	Paralia cf longispina	GU44AK4Paralia	Gab Gab Beach, Guam, USA	13°26' 34″ N, 144°38' 34″ E	Aug. 2011	Jan. 25 2012	Turf macrophytes	Coral reef, "farmer fish turf"	Coscinodiscophytina, Coscinodiscophyceae ("centric"), Paraliales, Paraliaceae, Paralia	benthic,epiphytic	Liquid f/2, 35 ppt, 27oC chamber		Lobban et al. 2012 Micronesica 43(2): 237-479
8	MBTX-11	Astrosyne radiata	GU66E-2Astro	Gab Gab Beach, Guam, USA	13°26' 34″ N, 144°38' 34″ E	Jul. 2013	Apr. 10 2014	Turf macrophytes	Coral reef, "farmer fish turf"	Bacillariophytina, Fragilariophyidae ("araphid pennate"), Cyclophorales, incertae sedis, Astrosyne	benthic,epiphytic	Liquid f/2, 35 ppt, 27oC chamber		Ashworth et al. 2012 Phycologia 51 (6), 684–699
9	MBTX-19	Neosynedra provincialis	24IV14-3ANeosynedra4	Pickle's Reef, FL, USA	24°59' 14″ N, -80°24' 52″ E	Apr. 2014	Aug. 19 2015	benthic scrape	artificial bouy	Bacillariophytina, Fragilariophyidae ("araphid pennate"), Cyclophorales, incertae sedis, Neosynedra	benthic	Liquid f/2, 35 ppt, lab bench		Williams & Round 1986 Diatom Research 1(2): 313-339
10	MBTX-21	Leptocylindrus danicus	ECT3929Lepto	Gulf of Mexico, USA		Aug. 2011	Nov. 19 2015	plankton net (20 um)	open water	Coscinodiscophytina, incertae sedis ("centric"), incertae sedis, Leptocylindraceae, Leptocylindrus	planktonic	Liquid f/2, 35 ppt, lab bench		Nanjappa et al. 2013 Journal of Phycology 49: 917-936
