# Supplementary material for: Structure and Long-Term Stability of the Microbiome in Diverse Diatom Cultures
Source: Microbiol Spectr. 2021 Jun 30;9(1):10.1128/spectrum.00269-21. doi: 10.1128/spectrum.00269-21 (PMC8552671; doi:10.1128/spectrum.00269-21)
Supplement: SUPPLEMENTAL FILE 3 — Download SPECTRUM00269-21_Supp_3_seq10.csv, CSV file, 0.01 MB [file spectrum00269-21_supp_3_seq10.csv]

Table S6. AMOVA Results.
Sample Site/Time:
	Theta-YC			Bray-Curtis			Jaccard Traditional			Jaccard Abundance
	Among	Within	Total	Among	Within	Total	Among	Within	Total	Among	Within	Total
SS	1.908	2.178	4.087	1.810	2.094	3.904	1.404	1.886	3.290	1.531	1.092	2.623
df	3	6	9	3	6	9	3	6	9	3	6	9
MS	0.636	0.363		0.603	0.349		0.468	0.314		0.510	0.182
Fs:	1.752			1.729			1.489			2.805
p-value:	0.001			0.001			0.001			0.008
Diatom Culture:
	Theta-YC			Bray-Curtis			Jaccard Traditional			Jaccard Abundance
	Among	Within	Total	Among	Within	Total	Among	Within	Total	Among	Within
SS	1.249	1.878	3.127	1.162	1.820	2.982	0.890	1.572	2.462	1.073	0.997	2.070
df	2	5	7	2	5	7	2	5	7	2	5	7
MS	0.625	0.376		0.581	0.364		0.445	0.314		0.537	0.199
Fs:	1.663			1.596			1.416			2.691
p-value:	0.014			0.014			0.005			0.032
